# Supplementary material for: How Closures Shape Red Wine Characteristics for Medium-Term Storage: Contributions to Explain Orthonasal and Retronasal Perception
Source: Foods. 2026 May 20;15(10):1812. doi: 10.3390/foods15101812 (PMC13205760; doi:10.3390/foods15101812)
Supplement: Supplementary file 1 [file foods-15-01812-s001.zip]

Archive with 1 entries (1 files):
- foods-4315649-supplementary.pdf
